# Supplementary material for: Differential requirements for mitochondrial electron transport chain components in the adult murine liver
Source: eLife. 2022 Sep 26;11:e80919. doi: 10.7554/eLife.80919 (PMC9648974; doi:10.7554/eLife.80919)
Supplement: Figure 5—source data 1. — Full gel images and original image files for western blots in Figure 5. [file elife-80919-fig5-data1.zip]

Archive with 4 entries (4 files):
- Figure 5 - source data 1/Figure 5 - source data file 1.pdf
- Figure 5 - source data 1/Figure5I_Actin.tif
- Figure 5 - source data 1/Figure5I_PC.tif
- Figure 5 - source data 1/Figure5I_Tomm20.tif
